# Supplementary material for: Valorization of Amphidinium carterae for Integrated Preparation of Peridinin and Diadinoxanthin Cycle Carotenoids
Source: Mar Drugs. 2025 Oct 17;23(10):405. doi: 10.3390/md23100405 (PMC12565439; doi:10.3390/md23100405)
Supplement: Supplementary file 1 [file marinedrugs-23-00405-s001.zip]

Archive with 1 entries (1 files):
- marinedrugs-3899144-supplementary.pdf
